# Supplementary material for: The Evolution of the WUSCHEL-Related Homeobox Gene Family in Dendrobium Species and Its Role in Sex Organ Development in D. chrysotoxum
Source: Int J Mol Sci. 2024 May 14;25(10):5352. doi: 10.3390/ijms25105352 (PMC11121392; doi:10.3390/ijms25105352)
Supplement: Supplementary file 1 [file ijms-25-05352-s001.zip › Supplement.xlsx]

## Sheet: Table S1
Table S1. WOX protein sequences of A. thaliana, O. sativa, and three Dendrobium specie
Gene ID	Gene Name	Gene Sequences
Maker112489	DchWOX1	MEPSCHNQQQEENGNGSKSSSYLCRQSSARWIPTGDQIRILRDLYYNYGVRSPSAEQIQRISAKLRQYGKIEGKNVFYWFQNHKARERQKKRLTTDISNSNNPNVINSTE
Maker107755	DchWOX2	MPQVPSTRWCPTPEQLMILEEMYRSGVRTPNASQIQQITSHLSFYGKIEGKNVFYWFQNHKARDRQKLRRRLSRQQVQVASASLPPHPPPQFFPHLYQPHNPQFFHQGGGFQEPRQGLDLLRKLETCSSRDEASPSGSSSLMYGCEWTAMIREPNSGESSMCCHSLKTLELFPTKSTGLK
Maker31590	DchWOX3	MPQVPSTRWCPTPEQLMILEEMYRSGVRTPNASQIQQITSHLSFYGKIEGKNVFYWFQNHKARDRQKLRRRLSRQQVQVASASLPPHPPPQFFPHLYQPHNPQFFHQGGGFQEPRQGLDLLRKLETCSSRDEASPSGTSSLMYGCEWTAMIREPNSGESSMCCHSLKTLELFPTKSTGLKEESSTSKSSCSASTN
Maker94003	DchWOX4	MRSHILSLHVTISPSFSTLACLLPPTASFPLFPTVFLLPSPPPMEDSQTNSGNLPASAGEPVRSRWTPKPEQILILESIFESGMVNPAKEETVRIRKLLEKFGSVGDANVFYWFQNRRSRSRRRQRQIQASLAAASAVAGGGKTVEYEKSVAAAAVAMASCSTSCTSSSSSSSSSSGGGGGAGFYYGASSLVNPSSMSSLAGFVGSYKADDLFSISQQMGGVGEDSYTGSYEAAQMQYQPGSITVFINGIPSEVPSGLINMRAMFGHDAMLIHSSGEPLPINEYGILLQSLQMGESYYLVRLKIHHLPVSVSQYIYISSNIARTHSLK
Maker111135	DchWOX5	LFCVNGIYITGSEERTPEPKPRWNPKPEQIRILESIFNSGMVNPPRDEIRRIRSQLQIYGQVGDANVFYWFQNRKSRSKHKQRHLKSTAAAAKSTTQQPPPLTSVTSSSTSSSSSSGSNNKQITIPTLSSFFDQNLFQAPILMPELSLESSVLLPTSQPSYQLSSGELAGGLPAVWGDIILQEIMPGKNIGSVSTDSASLACVVSANMTTAMATATASTVNEIQVTKSTVFINDVAYEVIAGPLNIREAFGDEAVLLHSSGHPVLTDEWGLTLQPLQHGASYYLVNSLYIFLIYIYIFIYLY
Maker110533	DchWOX6	MEWVKVAASLNDGEERRREEEEERGEEMGEGVLYVKVMTDEQMEILRRQIAVYATICEQLVEMHKAVSAQQDSLAGMRFGSMYCDPMLTSSSHKIASRQRWTPTPMQLQILENIFDQGNGTPTKQKIKEVTLELTKHGQISETNVYNWFQNRRARSKRKQSSTAPSNTESEAEIEIESRNDKKAKAETTISEEMPNPSFHYKEMNSGVHSLNPGTNRLRDYSSFFEASLSNPRTDNLAGKMYYTGIDHMMEKMDDSWEL
Maker56791	DchWOX7	MEEEKPPSPPSSSLPAASPSSRWNPTKEQIAILEGLYWQGIRTPTADQIQHITGKLREYGSIEGKNVFYWFQNHKARQRQKQKQESFAYFSRLLHRHPPPPPPPPPPPAISCSNVLCAPFCLRVPQVEGVGLYKPQYPHVYLTGGAMKRPLPELQRMEMASNKTLEPISSTDQCSNETLQLFPLHPTGIMEKTGSSLSSSSIETQCNEEGQDEEGCEILPFFNFFGDNRS
Maker64413	DchWOX8	MDNNKPPESTTNTINPCTSELPASRTAVSDPIRSRWTPKPEQILILESIFNSGMVNPPREETVRIRKLLEKFGSVGDANVFYWFQNRRSRSRRRQRQLQASLAATTSGQANVATSIYESTVASCSSSSLDASSLASSLGSSSSSSSSSSSASVGSVWCESTDDLFSISQQMGFGDSTSPSMRFYEHQPGTVNVFINGILTEVPRGPIDMRSMFGHDLLMVHSSGEVLPVNEYGILLQSLQMGESYYLVVFSNGGWWRKRCKIQKGGVQQWWVVAEAVGDSRQQNT
Maker99609	DchWOX9	MLRSGLRAGLERGHESKQQCYYSCTGHAMEVKAGRKRFGALNIEESQNEILQLLRETRQLALTQQEEVLLPRDLTLAEGTYDIRTIKMYSQRYDQSRGSGARDQMEEAGLCSSRVGAKCGRWNPTAEQVKVLTDLFSAGLRTPSTEQIQKISSHLSSFGKIENKNVFYWFQNHKARERHHHHNKKRRRPPPAPTSPVHTDLFVLDHSDRREFPITKLPGLSSYHTKDVKCLRDILYLLIILCREYI
Maker86306	DchWOX10	MAWERGGSSNMNHGRIYEEERAMGDWQGILDGVLYMKVMTDEQIEVLRRQISIYATICEQLVVMHRTLSSRQEALAGMNFGTMLYNPSVSAEVPKVAARQRWIPTSMQLQILEDIFRQGYGTPSKQKIAEITSELAKHGHVTDVKVYNWFQNKRARSKKKQAAHPKSNTEPESEAEIESSGRKKTKVEEIHDNEDPVQPEPNRREDEHSSNDIERALCTQEQMPYPSMWSHSFPRV
Dhu000025895	DhuWOX1	MAWERGGSSNMNHGRIYEEERVMGDWQGILDGVLYMKVMTDEQIEVLRRQISIYATICEQLVVMHRTFISQQEALAGMKFGTMLYNPLVSAEVPKVAARQRWIPTSMQLQILEDIFRQGYGTPSKQKIAEITSELAKHGHVTDVKVYNWFQNKRARSKKKQAESEAEIESSGRKKTKVEEIHENEDPVQPEPNRREDEHSSNDIERALCIQEQMPYPSMWSHSFPRV
Dhu000021560	DhuWOX2	SFPLFPTVFLLPSPPPMEDNQTNSGNLPASAGEPVRSRWTPKPEQILILESIFESGMVNPAKEETVRIRKLLEKFGSVGDANVFYWFQNRRSRSRRRQRQIQASLAAASAVAGGGKTMEYEKSVAAPAAVAMASCSTSCTSSSSSSSSSSGGGGGAGFYYGASSSVNPSSMSSLAGFVGSYKADDLFSISQQMGAVGEDIYTGSYEAAQMQYQPGTITVFINGIPSEVPSGLINMRAMFGHDAMLIHSSGEPLPINEYGILLQSLQMGESYYLVRLKILHLPFEFKYCTHSFFKIKYPTLPSYLFVLDRLNSLYIS
Dhu000027195	DhuWOX3	MEEEKPPSPPSSLPAASPSSRWNPTKEQIAILEGLYWQGIRTPTADQIQHITGKLREYGSIEGKNVFYWFQNHKARQRQKQKQESFAYFSRLLHRHPPPPPPPPPPPAISCSNVLCAPFCLRVPQVEGVGLYKPQYPHVYLTGGAMKRPLPELQRMEMASKKSLEPISSADQCSYETLQLFPLHPTGIMEKTGSSLTSSSMETQCTEEGQDEEGCEILPFFNFFRDNRS
Dhu000025876	DhuWOX4	MEEAGLCNSRVGAKCGRWNPTAEQVKVLTDLFSAGLRTPSTEQIQKISSHLSSFGKIENKNVFYWFQNHKARERHHHHNKKRRRPPPAPTSPVHTDLFVLDHSGGREFPITKLPGIWNEAEEMKRGKKKTLELFPLTSNDDYDVVEADQYKLVRNSPLRNNMVGELKLFDAVIEPPLDLSLGFF
Dhu000015905	DhuWOX5	MDNNKPPESTASTINPCTSESPASRTAVSDPIRSRWTPKPEQILILESIFNSGMVNPPREETVRIRKLLEKFGSVGDANVFYWFQNRRSRSRRRQRQLQASLAATTSGAQAGVATSASCSSSSLDASSLASSFGSSSSSSSSSSSASVGSVWCESADDLFSISQQMGFGDSTSPSMRFYEHQPGR
Dhu000007886	DhuWOX6	MHQILLLQLWLNQSLFCVNGIYITGSEERTPEPKPRWNPKPEQIRILESIFNSGMVNPPRDEIRRIRSQLQIYGQVGDANVFYWFQNRKSRSKHKQRHLKSTAAAAKSTAPPPPPLTSVTSSSTSSSSSSGSNNKQITIPTLSSFFDQNLFQAPILMPELSLESSVLLPTSQPSYQLSSGELAGGSPAVWGDIILQEIMPGKNIGSVSTDSASLACVVSANMTTAMATATASTVNEIQVAKSTVFINDVAYEVIAGPLNIREAFGDEAVLLHSSGHPVLTDEWGLTLQPLQHGASYYLVQ
Dhu000022496	DhuWOX7	MASSNRHWPSLFKSKPSCTSSHLQWQHDINHSSLLSAHCQKPNSYASGSEERTPEPKPRWNPKPEQIRILESIFNSGMVNPPRDEIRRIRSQLQIYGQVGDANVFYWFQNRKSRSKHKQRHLKSTAAAAKSTAPPPPPLTSVTSSSTSSSSSSGSNNKQITIPTLSSFFDQNLFQAPILMPELSLESSVLLPTSQPSYQLSSGELAGGSPAVWGDIILQEIMPGKNIGSVSTDSASLACVVSANMTTAMATATASTVNEIQGSDVRTLRSVNI
Dhu000017696	DhuWOX8	MEWVKVAASLNDGEERRREEEEERGEEMGEGVLYVKVMTDEQMEILRRQIAVYATICEQLVEMHKAVSAQQDSLAGMRFGSMYCDPMLTSSSHKIASRQRWTPTPMQLQILENIFDQGNGTPTKQKIKEVTLELTKHGQISETNVYNWFQNRRARSKRKQSSTAPSNTESEAEIEIESRNDKKAKAETILSEEMTNPSFHYKEMNSEVHSLNPGTNRLRDYSSFFEASLSNPRTDNLAGKMYYTGIDHMMEKMDDSWEL
Dhu000026619	DhuWOX9	MPQVPSTRWCPTPEQLMILEEMYRSGVRTPNASQIQQITSHLSFYGKIEGKNVFYWFQNHKARDRQKLRRRLSRQQVQVASASLPPHPPPQFFPHLYQPHNPQFFHQGGGFQEPRQGLDLLRKLETCSGRDEASPSGTSPASIYGCEWAAMIREPNSGESSMCCHSLKTLELFPTKSTGLKEETSTSKSSCSASTN
Dnobile01G00178.1	DnoWOX1	MEPSFHNQQQEENGGNGSKNSSYLCRQSSARWIPTGDQIRILRDLYYNYGVRSPSAEQIQRISAKLRQYGKIEGKNVFYWFQNHKARERQKKRLTTDISNSNNPNVINKLGSASMASYDASGLAEKSFRGCCFSGSGDGPETGLGWFGLETALQVTPWNYHCAINGQEMATGRAIETLPLFPIRAEGEEAAEEEQEAQNSFYCGQRQEENFNGYPRGGASLELSLNSYYYESPSSM
Dnobile01G00988.1	DnoWOX2	MPQVPSTRWCPTPEQLMILEEMYRSGVRTPNASQIQQITSHLSFYGKIEGKNVFYWFQNHKARDRQKLRRRLSRQQVQVASASLPPHPPPQFFPHLYQPHNPQFFHQGGGFQEPRQGLDLLRKLETCSSRDEASPSGTSPASIYGCEWAAMIREPNSGESSMCCHSLKTLELFPTKSTGLKEESSTSKSSCSASTN
Dnobile06G01499.1	DnoWOX3	MEDNQTNSGNLPASAGEPVRSRWTPKPEQILILESIFESGMVNPAKEETVRIRKLLEKFGSVGDANVFYWFQNRRSRSRRRQRQIQASLAAASAGKTMEYEKSVSAPAAVAMASCSTSCTSSSSSSSSSSGGGGGAGFYYGASSSVNPSSMSSLAGFVGSYKADDLFSISQQMGAVGEDIYTGSYEAAQLQYQPGSITVFINGIPSEVPSGLINMRAMFGHDAMLIHSSGEPLPINEYGILLQSLQMGESYYLVARPT
Dnobile08G00056.1	DnoWOX4	MASSNRHWPSLFKSKPSCTSSHLQWQHDINHSSLLSAHCQKPNSYASGSEERTPEPKPRWNPKPEQIRILESIFNSGMVNPPRDEIRRIRSQLQIYGQVGDANVFYWFQNRKSRSKHKQRHLKSTAAAAKSTAPPPPPLTSVTSSSTSSSSSSGSNNKQISTIPTLSSFFDQNNLFQAPILMPELSLESSVLLPTSQPSYQLSSGELAGGSPAVWGDIILQEIMPGKNIGSVSTDSASLACVVSANMTTAMATATASTVNEIQVAKSTVFINDVAYEVIAGPLNIREAFGDEAVLLHSSGHPVLTDEWGLTLQPLQHGASYYLVQ
Dnobile08G00777.1	DnoWOX5	MEWVKVAASLNDGEERRREEEEERGEEMGEGVLYVKVMTDEQMEILRRQIAVYATICEQLVEMHKAVSAQQDSLAGMRFGSMYCDPMLTSSSHKIASRQRWTPTPMQLQILENIFDQGNGTPTKQKIKEVTLELTKHGQISETNVYNWFQNRRARSKRKQSSTAPSNTESEAEIEIESRNDKKAKAETIISEEMTNPSFHYKEMNSEVHSLNPGTNRLRDYSSFFEASLSNPRTDNLAGKMYYTGIEHMMEKMDDSWEL
Dnobile09G02692.1	DnoWOX6	MKFQQLELAFLNKNSSTSSSSSSSSSSLILGFKRLRPVIPAASTVKPVTSLELKSFSFSKASSAPLQHQHVTLSGGGTRWNPTQEQIRKLESLYNSGMRTPNAQQIEKITAELIKHGRIEGKNVFYWFQNHKARERQKQKRNGLLSPSLPLDSNFSETKGAEEKKESRDGRSKRRSRSWGVELDQIIECGGDDRVTLELFPLHPENINGNNYFFNI
Dnobile12G00903.1	DnoWOX7	MEEEKPPSPPSSLPAASPSSRWNPTKEQIAILEGLYWQGIRTPTADQIQHITGKLREYGSIEGKNVFYWFQNHKARQRQKQKQESFAYFSRLIHRHPPPPPQPPPPPAISCSNVLCAPFCLRVPQVEGVGLYKPQYPHVYLTGGAMKRPLPELQRMEMASKKSLEPISSTDQCSYETLQLFPLHPTGIMEKTGSSLTSSSMETMCNEEEGRDEEGCEILPFFNFFGDNRS
Dnobile15G01049.1	DnoWOX8	MVAINTSNSCHLFTYPLHVAITLVLFFSIDSSLSSYPLLSSPLTSTLYPSAPFHLPNNPSMDNNKPPESTASTINPCTSESPASRTAVSDPIRSRWTPKPEQILILESIFNSGMVNPPREETVRIRKLLEKFGSVGDANVFYWFQNRRSRSRRRQRQLQASLAATTSGAQASVATSASCSSSSLDASSLASSFGSSSSSSSSSSSASVGSVWCESADDLFSISQQMGFGDSTSPSMRFYEHQPGTVNVFLNGILTEVPRGPIDMRSMFGHDLLMVHSSGEVLPVNEYGVLLQSLQMGESYYLIARTT
Dnobile15G01114.1	DnoWOX9	MPQVPSTRWCPTPEQLMILEEMYRTGVRTPNASQIQQITSHLSYYGKIEGKNVFYWFQNHKARERQKLRRRLTKQQQQQQQSMPPFSQHSFHFHNLEDGHSLPLPDDSSQLFYGHQMHPQFLQHEGGFQEPASHGLDLLRRLETGGNQEEATSSSNGSTWPCGCEWMTLMDPSFGERRPPPKTLELFPTTSTGGLKDECSISKSSSCSASTN
Dnobile15G01308.1	DnoWOX10	MEEAGLCNSRVGAKCGRWNPTAEQVKVLTDLFSAGLRTPSTEQIQKISSHLSSFGKIENKNVFYWFQNHKARERHHHHNKKRRRPPPAPTSPVHTDLFVLDHSGRREFPITKLPGIWNEAEEMKRGKKKTLELFPLTSNDDYVVVEADQYKLVRNSPLRNNMVGELKLFDAVIEPPLDLSLGFF
Dnobile19G01239.1	DnoWOX11	MAWERGGSSNMNHGRIYEEERAMGDWQGILDGVLYMKVMTDEQIEVLRRQISIYATICEQLVVMHRTFTSQQEALAGMKFGTMLYNPLVSAEVPKVAARQRWIPTSMQLQILEDIFRQGYGTPSKQKIAEITSELAKHGHVTDVKVYNWFQNKRARSKKKQAESEAEIESSGRKKTKVEEIHENEDPVQPEPNRREDEHSSNDIERALCIQEQMPYPSMWSHSFPRV
At2g17950	AtWUS	MGYISNNNLINYLPLSTTQPPLLLTHCDINGNDHHQLITASSGEHDIDERKNNIPAAATLRWNPTPEQITTLEELYRSGTRTPTTEQIQQIASKLRKYGRIEGKNVFYWFQNHKARERLKRRRREGGAIIKPHKDVKDSSSGGHRVDQTKLCPSFPHTNRPQPQHELDPASYNKDNNANNEDHGTTEESDQRASEVGKYATWRNLVTWSITQQPEEINIDENVNGEEEETRDNRTLNLFPVREYQEKTGRLIEKTKACNYCYYYEFMPLKN
At3g18010	AtWOX1	MWTMGYNEGGADSFNGGRKLRPLIPRLTSCPTAAVNTNSDHRFNMAVVTMTAEQNKRELMMLNSEPQHPPVMVSSRWNPTPDQLRVLEELYRQGTRTPSADHIQQITAQLRRYGKIEGKNVFYWFQNHKARERQKRRRQMETGHEETVLSTASLVSNHGFDKKDPPGYKVEQVKNWICSVGCDTQPEKPSRDYHLEEPANIRVEHNARCGGDERRSFLGINTTWQMMQLPPSFYSSSHHHHQRNLILNSPTVSSNMSNSNNAVSASKDTVTVSPVFLRTREATNTETCHRNGDDNKDQEQHEDCSNGELDHQEQTLELFPLRKEGFCSDGEKDKNISGIHCFYEFLPLKN
At5g59340	AtWOX2	MENEVNAGTASSSRWNPTKDQITLLENLYKEGIRTPSADQIQQITGRLRAYGHIEGKNVFYWFQNHKARQRQKQKQERMAYFNRLLHKTSRFFYPPPCSNVGCVSPYYLQQASDHHMNQHGSVYTNDLLHRNNVMIPSGGYEKRTVTQHQKQLSDIRTTAATRMPISPSSLRFDRFALRDNCYAGEDINVNSSGRKTLPLFPLQPLNASNADGMGSSSFALGSDSPVDCSSDGAGREQPFIDFFSGGSTSTRFDSNGNGL
At2g28610	AtWOX3	MSPVASTRWCPTPEQLMILEEMYRSGIRTPNAVQIQQITAHLAFYGRIEGKNVFYWFQNHKARDRQKLRKKLAKQLHQQQHQLQLQLQQIKPKPISSMISQPVNKNIIDHHNPYHHHHHNHHHNHHRPYDHMSFDCCSHPSPMCLPHQGTGVGEAPSKVMNEYYCTKSGAEEILMQKSITGPNSSYGRDWMMMMDMGPRPSYPSSSSSPISCCNMMMSSPKIPLKTLELFPISSINSKQDSTKL
At1g46480	AtWOX4	MKVHEFSNGFSSSWDQHDSTSSLSLSCKRLRPLAPKLSGSPPSPPSSSSGVTSATFDLKNFIRPDQTGPTKFEHKRDPPHQLETHPGGTRWNPTQEQIGILEMLYKGGMRTPNAQQIEHITLQLGKYGKIEGKNVFYWFQNHKARERQKQKRNNLISLSCQSSFTTTGVFNPSVTMKTRTSSSLDIMREPMVEKEELVEENEYKRTCRSWGFENLEIENRRNKNSSTMATTFNKIIDNVTLELFPLHPEGR
At3g11260	AtWOX5	MSFSVKGRSLRGNNNGGTGTKCGRWNPTVEQLKILTDLFRAGLRTPTTDQIQKISTELSFYGKIESKNVFYWFQNHKARERQKRRKISIDFDHHHHQPSTRDVFEISEEDCQEEEKVIETLQLFPVNSFEDSNSKVDKMRARGNNQYREYIRETTTTSFSPYSSCGAEMEHPPPLDLRLSFL
At2g01500	AtWOX6	MGYISNNNLINYLPLSTTQPPLLLTHCDINGNDHHQLITASSGEHDIDERKNNIPAAATLRWNPTPEQITTLEELYRSGTRTPTTEQIQQIASKLRKYGRIEGKNVFYWFQNHKARERLKRRRREGGAIIKPHKDVKDSSSGGHRVDQTKLCPSFPHTNRPQPQHELDPASYNKDNNANNEDHGTTEESDQRASEVGKYATWRNLVTWSITQQPEEINIDENVNGEEEETRDNRTLNLFPVREYQEKTGRLIEKTKACNYCYYYEFMPLKN
At5g05770	AtWOX7	MSSRGFNIKARGLCNNNNGGGGTGAKCGRWNPTVEQVKLLTDLFKAGLRTPSTDQIQKISMELSFYGKIESKNVFYWFQNHKARERQKCRKISTVKFDHRQDTDLSKPRRDNVRRHQLPAKG
At5g45980	AtWOX8	MSSSNKNWPSMFKSKPCNNNHHHQHEIDTPSYMHYSNCNLSSSFSSDRIPDPKPRWNPKPEQIRILESIFNSGTINPPREEIQRIRIRLQEYGQIGDANVFYWFQNRKSRAKHKLRVHHKSPKMSKKDKTVIPSTDADHCFGFVNQETGLYPVQNNELVVTEPAGFLFPVHNDPSAAQSAFGFGDFVVPVVTEEGMAFSTVNNGVNLETNENFDKIPAINLYGGDGNGGGNCFPPLTVPLTINQSQEKRDVGLSGGEDVGDNVYPVRMTVFINEMPIEVVSGLFNVKAAFGNDAVLINSFGQPILTDEFGVTYQPLQNGAIYYLI
At2g33880	AtWOX9	MASSNRHWPSMFKSKPHPHQWQHDINSPLLPSASHRSSPFSSGCEVERSPEPKPRWNPKPEQIRILEAIFNSGMVNPPREEIRRIRAQLQEYGQVGDANVFYWFQNRKSRSKHKLRLLHNHSKHSLPQTQPQPQPQPSASSSSSSSSSSSKSTKPRKSKNKNNTNLSLGGSQMMGMFPPEPAFLFPVSTVGGFEGITVSSQLGFLSGDMIEQQKPAPTCTGLLLSEIMNGSVSYGTHHQQHLSEKEVEEMRMKMLQQPQTQICYATTNHQIASYNNNNNNNNIMLHIPPTTSTATTITTSHSLATVPSTSDQLQVQADARIRVFINEMELEVSSGPFNVRDAFGEEVVLINSAGQPIVTDEYGVALHPLQHGASYYLVLFPLYFPLLY
At1g20710	AtWOX10	MEQESLNGRYGSRVMTDEQMETLRKQIAIYAVLCDQLVFLHNSLSSVPLLSSGMNPMRGEYFDPMVASSSAHGMSTRPRWTPTTTQLQILENIYKEGSGTPNPRRIKEITMELSEHGQIMEKNVYHWFQNRRARSKRKQPPTTTITSSQADDAAVTTTEERGRCGDDSGGFESYEHILFPSPDLGIEHLLNRDKFID
At3g03660	AtWOX11	MDQEQTPHSPTRHSRSPPSSASGSTSAEPVRSRWSPKPEQILILESIFHSGMVNPPKEETVRIRKMLEKFGAVGDANVFYWFQNRRSRSRRRQRQLQAAAAAADATTNTCDQTMMVSNSLPHHSGSDLGFGGCSTSSNYLFGGSSQVPSFFLGLSSSPSSCSSSSSTSSSASSSSSYGGGCDNQSNSGMENLLTMSGQMSYHEATHHHYQNHSSNVTSILCPSDQNSNFQYQQGAITVFINGVPTEVTRGGIDMKATFGEDLVLVHSSGVPLPTDEFGFLMHSLQHGEAYFLVIILTQIYFNFLVSFVCFIADRIPREYICYIVWF
At5g17810	AtWOX12	MNQEGASHSPSSTSTEPVRARWSPKPEQILILESIFNSGTVNPPKDETVRIRKMLEKFGAVGDANVFYWFQNRRSRSRRRHRQLLAATTAAATSIGAEDHQHMTAMSMHQYPCSNNEIDLGFGSCSNLSANYFLNGSSSSQIPSFFLGLSSSSGGCENNNGMENLFKMYGHESDHNHQQQHHSSNAASVLNPSDQNSNSQYEQEGFMTVFINGVPMEVTKGAIDMKTMFGDDSVLLHSSGLPLPTDEFGFLMHSLQHGQTYFLVPRQT
At4g35550	AtWOX13	MMEWDNQLQPNNHHSSNLQGIDVNGGSGAGGGMYVKVMTDEQYETLRKQIAIYGTICERLVEMHKTLTAQQDLAGGRMGGLYADPMMSSLGHKMTARQRWTPTPVQLQILERIFDQGTGTPSKQKIKDITEELSQHGQIAEQNVYNWFQNRRARSKRKQHGGGSSGNNNGESEVETEVEALNEKRVVRPESLLGLPDGNSNNNGLGTTTATTTAPRPEDLCFQSPEISSDLHLLDVLSNPRDEHLVGKMGLAESYNLYDHVEDYGMSG
At1g20700	AtWOX14	MVKKKKEKEKSKEIEEMDREIQNGAYSGRVMTEEQMEILRKQIAVYAVICDQLVLLHNSLSSYHPLSSGVRPMVGGYFDPMGASSSSHRISTRHRWTPTSTQLQILESIYDEGSGTPNRRRIREIATELSEHGQITETNVYNWFQNRRARSKRKQPQTTTANGQADDVAVTTEERRSCGDSGGLESYEHILFPSPDLGIEHLLSIGKFMET
LOC_Os04g56780.1	OsWOX1	MDHMQQQQRQQVGGGGGEEVAGRGGVPVCRPSGTRWTPTTEQIKILRELYYSCGIRSPNSEQIQRIAAMLRQYGRIEGKNVFYWFQNHKARERQKKRLTTLDVTTTTAAAADADASHLAVLSLSPTAAGATAPSFPGFYVGNGGAVQTDQANVVNWDCTAMAAEKTFLQDYMGVSGVGCAAGAAPTPWAMTTTTREPETLPLFPVVFVGGDGAHRHAVHGGFPSNFQRWGSAAATSNTITVQQHLQQHNFYSSSSSQLHSQDGPAAGTSLELTLSSYYCSCSPYPAGSM
LOC_Os05g02730.1	OsWOX2	MAPAVQQQQSGGGGGSTGAAAVGSTTRWCPTPEQLMMLEEMYRGGLRTPNAAQIQQITAHLSTYGRIEGKNVFYWFQNHKARDRQKLRRRLCISHHLLSCAHYYHHHLAAAAAVVPPPQLLPPLHPSSSSSSCGGGLIDHANSLLSPTSATTPTSAAAAAAAAAYTTSYYYPFTAAAAPPPPRTSPAASPLFHYNQGGGGVVLPAAEAIGRSSSSSDYSLGKLVDNFGVALEETFPAQPQQPATTMAMTAVVDTTAVAAAAGGFCRPLKTLDLFPGGLKEEQHDVV
LOC_Os11g01130.1	OsWOX3	MPQTPSTRWCPTPEQLMILEEMYRSGVRTPNAAEIQQITAHLAYYGRIEGKNVFYWFQNHKARERQRLRRRLCARHQQQPSPPSSTVPPAPTAAAAGAVVQVHPAVMQLHHHHHHHHPYAAAAAAQSHHLQQQQQQQAEWPAAVDYCSTASASASATAADMAIPPCCRPLKTLELFPTKSTSGGLKEDCCSSSKSSSCSTSTN
LOC_Os04g55590.1	OsWOX4	MRLHHLHVAYLDHKASSSSSSPAPPSISPSSIPGSAAFPAFSFKCLRPLAPKISLPEPRKMIAPPDFVVPRARNASKLLNYTVQVPAAGTTRWNPSAEQIKVLEMLYRGGMRTPNSVQIERITEELGKYGRIEGKNVFYWFQNHKARERQKQKRAALLTLSTLDPSLLPATANETKEAPEKKEKDVEDGLASCKRRCKAWGDGAGDGDAVVATEAAGGCTDEVTLELFPLHPQGKA
LOC_Os01g62310.1	OsWOX5	METTTTTLGGGGGGRAGGFSDPPSPLSPPLSPASAAAAALANARWTPTKEQIAVLEGLYRQGLRTPTAEQIQQITARLREHGHIEGKNVFYWFQNHKARQRQKQKQQSFDYFSKLFRRPPPLPVLHRPLARPFPLAMAPTAMPPPPPPPATTTTAACNAGGVMFRTPSFMPVATNNASYYPQQQTPLLYPGMEVCPHDKSTAQPPATTTMYLQAPPSSAHLAAAAGRGAAEAEGHGRRGGGAGGRETLQLFPLQPTFVLPDHKPLRAGSACAAVSPTTPSASASFSWESESSDSPSSEAPPFYDFFGVHSGGR
LOC_Os03g20910.1	OsWOX6	MEGSSNSPDRQSSGGSPPEERGGGGSGGGGGRSAAGEPVRSRWTPKPEQILILESIFNSGMVNPPKDETVRIRKLLERFGAVGDANVFYWFQNRRSRSRRRQRQMQAAAAAAAAAASSSSPSANTSPAAASAATVQVGLPPGAVVHTMAMGGSACQYEQQASSSSSSGSTGGSSLGLFAHGAGASGAGGYLQASCGASASASSALAPGLMGDVVDSGGSDDLFAISRQMGFVGSPRCSPASSPATPSSAATAAQQQFYSCQLPAATITVFINGVPMEMPRGPIDLRAMFGQDVMLVHSTGALLPVNDYGILMQSLQIGESYFLVARPP
LOC_Os01g47710.1	OsWOX7	MASSNRHWPSMFRSKHATQPWQTQPDMAGSPPSLLSGSSAGSAGGGGYSLKSSPFSSVGEERVPDPKPRWNPRPEQIRILEAIFNSGMVNPPRDEIPRIRMQLQEYGQVGDANVFYWFQNRKSRSKNKLRSGGTGRAGLGLGGNRASAPAAAHREAVAPSFTPPPPILPAPQPVQPQQQLVSPVAAPTSSSSSSSDRSSGSSKPARATSTQAMSVTTAMDLLSPLAAACHQQMLYQGQPLESPPAPAPKVHGIVPHDEPVFLQWPQSPCLSAVDLGAAILGGQYMHLPVPAPQPPSSPGAAGMFWGLCNDVQAPNNTGHKSCAWSAGLGQHWCGSADQLGLGKSSAASIATVSRPEEAHDVDATKHGLLQYGFGITTPQVHVDVTSSAAGVLPPVPSSP…
LOC_Os01g60270.1	OsWOX8	MEWDKAKASSGEAVDDRGGGEGGLGYVKVMTDEQMEVLRKQISIYATICEQLVEMHRALTAQQDSIAGMRLGNLYCDPLMVPGGHKITARQRWTPTPMQLQILENIFDQGNGTPSKQKIKDITAELSQHGQISETNVYNWFQNRRARSKRKQAALPNNNAESEAEADEESPTDKKPKSDRPLHQNIAMRDHNSERISEMHHFDTEHEQIRRMMYASNDSSSRSSGSLGQMSFYDNVMSNPRIDHFLGKVESPGSFPHMRSGESFDMY
LOC_Os01g63510.1	OsWOX9	MEALSGRVGVKCGRWNPTAEQVKVLTELFRAGLRTPSTEQIQRISTHLSAFGKVESKNVFYWFQNHKARERHHHKKRRRGASSPDSGSNDDDGRAAAHEGDADLVLQPPESKREARSYGHHHRLMTCYVRDVVETEAMWERPTREVETLELFPLKSYDLEVDKVRYVRGGGGEQCREISFFDVAAGRDPPLELRLCSFGL
LOC_Os08g14400.1	OsWOX10	MDRTATASWEVMSRRGEQQQQLMMQAPASHNGGSGGGEPARSRWAPKPEQILILESIFNSGMVNPAKDETARIRRLLERFGAVRDANVFYWFQNRRSRSRRRARQLQQACGAALHQLPSAAAAAGAGGGGDYYHHHHQPSSSPFLMHGGGGGGVVTSTTAAPAVAASGHFLADEVDGGGDDDLFAISRQMGLMARHGGGDHHYSSYADSDATQLSYQPTGTIQVFINGVAYDVPSGGALDMAGTFGRDAMLVHSSGEVLPVDEHGVLINSLQMGECYYLVSKSI
LOC_Os07g48560.1	OsWOX11	MDGGHSPDRHAAAAAGEPVRSRWTPKPEQILILESIFNSGMVNPPKDETVRIRKLLERFGAVGDANVFYWFQNRRSRSRRRQRQLQAQAQAAAAAASSGSPPTASSGGLAPGHAGSPASSLGMFAHGAAGYSSSSSSSWPSSPPSVGMMMGDVDYGGGGDDLFAISRQMGYMDGGGGSSSSAAAGQHQQQQLYYSCQPATMTVFINGVATEVPRGPIDLRSMFGQDVMLVHSTGALLPANEYGILLHSLQMGESYFLVTRSS
LOC_Os05g48990.1	OsWOX12	MASPNRHWPSMFRSNLACNIQQQQQPDMNGNGSSSSSFLLSPPTAATTGNGKPSLLSSGCEEGTRNPEPKPRWNPRPEQIRILEGIFNSGMVNPPRDEIRRIRLQLQEYGQVGDANVFYWFQNRKSRTKNKLRAAGHHHHHGRAAALPRASAPPSTNIVLPSAAAAAPLTPPRRHLLAATSSSSSSSDRSSGSSKSVKPAAAALLTSAAIDLFSPAPAPTTQLPACQLYYHSHPTPLARDDQLITSPESSSLLLQWPASQYMPATELGGVLGSSSHTQTPAAITTHPSTISPSVLLGLCNEALGQHQQETMDDMMITCSNPSKVFDHHSMDDMSCTDAVSAVNRDDEKARLGLLHYGIGVTAAANPAPHHHHHHHHLASPVHDAVSAADASTAAMILPF…
LOC_Os07g34880.1	OsWOX13	MMALGVPPPPSRAYVSGPLRDDDTFGGDRVRRRRRWLKEQCPAIIVHGGGRRGGVGHRALAAGVSKMRLPALNAATHRIPSTSPLSIPQTLTITRDPPYPMLPRSHGHRTGGGGFSLKSSPFSSVGEERVPDPKPRRNPRPEQIRILEAIFNSGMVNPPRDEIPRIRMQLQEYGQVGDANVFYWFQNRKSRSKNKLRSGGTGRAGLGLGGNRASEPPAAATAHREAVAPSFTPPPILPPQPVQPQQQLVSPVAAPTSLSSSSSDRSSGSSKPARATLTQAMSVTAAMDLLSPLRRSARPRQEQRHV

## Sheet: Table S2
Table S2 Motif logo and sequence
Name	Logo	Sequence
Motif 1		ILESIFNSGMRTPSAEZIQRITSHLSKYGKIEDKNVFYWFQNHKARSRQK
Motif 2		FINDEQIEVLRGQINIRATFGEQLVLMHSSGEPLQENEAGM
Motif 3		QAPRSRWNPTPEQJR
Motif 4		GFVETDSADDLFSISQQMGTADETSPSGT
Motif 5		PPPSAFSDSNLFQAPILMPELSLESSVLLPTSQPSYQLSSGELAGGLPAV
Motif 6		YGCEWAAMIREPNSGESSMCCHSLKTLELFPTKSTGLKEESSTSKSSCSA
Motif 7		RRRLSRQQVQVASASLPPHPPPQFFPHLYQPHNPQFFHQGG
Motif 8		HLKEMAAEAKSTAPEPNRLTDVSSSSTSSSSSSGSNNKQGP
Motif 9		LLQSLQMGESYYLV
Motif 10		MEMASKKSLEPISSTDQCSYETLQLFPLHPTGIMEKTGSSLTSSSMETQC

## Sheet: Table S3
Table S3. Cis-acting elements identified in the promotor region
Gene Name	Site Name	Strand	Matrix Score	Label
DchWOX2	Box 4	434	6	light responsiveness
DchWOX2	Box 4	618	6	light responsiveness
DchWOX2	Box 4	745	6	light responsiveness
DchWOX2	GT1-motif	768	7	light responsiveness
DchWOX2	MBS	1561	6	drought-inducibility
DchWOX2	RY-element	791	8	seed-specific regulation
DchWOX2	ATCT-motif	1622	9	light responsiveness
DchWOX2	AE-box	494	8	light responsiveness
DchWOX2	AE-box	977	8	light responsiveness
DchWOX2	TCT-motif	41	6	light responsiveness
DchWOX2	TCT-motif	170	6	light responsiveness
DchWOX2	P-box	1764	7	gibberellin-responsive element
DchWOX2	P-box	1901	7	gibberellin-responsive element
DchWOX2	ARE	460	6	anaerobic induction
DchWOX2	ARE	1227	6	anaerobic induction
DchWOX2	O2-site	405	9	zein metabolism regulation
DchWOX2	O2-site	1525	8	zein metabolism regulation
DchWOX2	LAMP-element	439	8	light responsiveness
DchWOX6	GA-motif	313	8	light responsiveness
DchWOX6	TCCC-motif	745	7	light responsiveness
DchWOX6	ARE	545	6	anaerobic induction
DchWOX6	ARE	1067	6	anaerobic induction
DchWOX6	TCT-motif	740	6	light responsiveness
DchWOX6	AE-box	249	8	light responsiveness
DchWOX6	AE-box	649	8	light responsiveness
DchWOX6	AE-box	1099	8	light responsiveness
DchWOX6	GT1-motif	1694	7	light responsiveness
DchWOX6	GT1-motif	1695	6	light responsiveness
DchWOX6	AT1-motif	673	14	light responsiveness
DchWOX6	Box 4	838	6	light responsiveness
DchWOX6	Box 4	985	6	light responsiveness
DchWOX6	Box 4	996	6	light responsiveness
DchWOX6	Box 4	1086	6	light responsiveness
DchWOX6	Box 4	1337	6	light responsiveness
DchWOX6	Box 4	1493	6	light responsiveness
DchWOX6	Box 4	1704	6	light responsiveness
DchWOX6	TC-rich repeats	1825	9	defense and stress responsiveness
DchWOX6	TCA-element	826	9	salicylic acid responsiveness
DchWOX5	TGA-element	1564	6	auxin responsiveness
DchWOX5	GCN4_motif	57	7	endosperm expression
DchWOX5	GCN4_motif	1501	7	endosperm expression
DchWOX5	CGTCA-motif	243	5	MeJA-responsiveness
DchWOX5	O2-site	1132	8	zein metabolism regulation
DchWOX5	ARE	1537	6	anaerobic induction
DchWOX5	TGACG-motif	243	5	MeJA-responsiveness
DchWOX5	TCT-motif	191	6	light responsiveness
DchWOX5	AE-box	1412	8	light responsiveness
DchWOX5	GATA-motif	1319	7	light responsiveness
DchWOX5	GATA-motif	1324	7	light responsiveness
DchWOX5	MRE	453	7	light responsiveness
DchWOX5	Box 4	663	6	light responsiveness
DchWOX5	MBSI	600	11	flavonoid biosynthetic genes regulation
DchWOX5	GT1-motif	1990	6	light responsiveness
DchWOX1	circadian	748	9	circadian control
DchWOX1	ARE	467	6	anaerobic induction
DchWOX1	ARE	1174	6	anaerobic induction
DchWOX1	GA-motif	1110	8	light responsiveness
DchWOX1	AE-box	1609	8	light responsiveness
DchWOX1	TCT-motif	1180	6	light responsiveness
DchWOX1	TCT-motif	1254	6	light responsiveness
DchWOX1	GATA-motif	1348	7	light responsiveness
DchWOX1	TCA-element	764	9	salicylic acid responsiveness
DchWOX1	TC-rich repeats	1176	10	defense and stress responsiveness
DchWOX1	TC-rich repeats	1254	10	defense and stress responsiveness
DchWOX1	Box 4	96	6	light responsiveness
DchWOX1	Box 4	104	6	light responsiveness
DchWOX1	Box 4	172	6	light responsiveness
DchWOX1	Box 4	324	6	light responsiveness
DchWOX1	Box 4	830	6	light responsiveness
DchWOX1	Box 4	936	6	light responsiveness
DchWOX1	Box 4	1580	6	light responsiveness
DchWOX1	Box 4	1692	6	light responsiveness
DchWOX3	TCT-motif	23	6	light responsiveness
DchWOX3	TCT-motif	152	6	light responsiveness
DchWOX3	AE-box	476	8	light responsiveness
DchWOX3	AE-box	979	8	light responsiveness
DchWOX3	ATCT-motif	1626	9	light responsiveness
DchWOX3	LAMP-element	421	8	light responsiveness
DchWOX3	P-box	1764	7	gibberellin-responsive element
DchWOX3	P-box	1901	7	gibberellin-responsive element
DchWOX3	ARE	442	6	anaerobic induction
DchWOX3	O2-site	387	9	zein metabolism regulation
DchWOX3	O2-site	1529	8	zein metabolism regulation
DchWOX3	Box 4	416	6	light responsiveness
DchWOX3	Box 4	600	6	light responsiveness
DchWOX3	Box 4	747	6	light responsiveness
DchWOX3	GT1-motif	770	7	light responsiveness
DchWOX3	RY-element	793	8	seed-specific regulation
DchWOX3	MBS	1565	6	drought-inducibility
DchWOX7	CGTCA-motif	702	5	MeJA-responsiveness
DchWOX7	P-box	26	7	gibberellin-responsive element
DchWOX7	ARE	201	6	anaerobic induction
DchWOX7	ARE	1944	6	anaerobic induction
DchWOX7	TGA-element	595	6	auxin responsiveness
DchWOX7	TGACG-motif	702	5	MeJA-responsiveness
DchWOX7	MBS	782	6	drought-inducibility
DchWOX7	MBS	1637	6	drought-inducibility
DchWOX7	GATA-motif	224	9	light responsiveness
DchWOX7	GATA-motif	1897	10	light responsiveness
DchWOX7	LTR	1541	6	low-temperature responsiveness
DchWOX7	TC-rich repeats	1051	9	defense and stress responsiveness
DchWOX7	Box 4	562	6	light responsiveness
DchWOX7	Box 4	1034	6	light responsiveness
DchWOX8	GATA-motif	613	7	light responsiveness
DchWOX8	ABRE	1902	5	abscisic acid responsiveness
DchWOX8	MRE	563	7	light responsiveness
DchWOX8	MRE	1714	7	light responsiveness
DchWOX8	TC-rich repeats	1400	9	defense and stress responsiveness
DchWOX8	GT1-motif	644	7	light responsiveness
DchWOX8	GT1-motif	645	6	light responsiveness
DchWOX8	I-box	1035	9	light responsiveness
DchWOX8	Sp1	275	6	light responsiveness
DchWOX8	G-box	1902	6	light responsiveness
DchWOX8	CGTCA-motif	22	5	MeJA-responsiveness
DchWOX8	CGTCA-motif	1601	5	MeJA-responsiveness
DchWOX8	P-box	1199	7	gibberellin-responsive element
DchWOX8	ARE	298	6	anaerobic induction
DchWOX8	ARE	473	6	anaerobic induction
DchWOX8	TGACG-motif	22	5	MeJA-responsiveness
DchWOX8	TGACG-motif	1601	5	MeJA-responsiveness
DchWOX8	TCT-motif	168	6	light responsiveness
DchWOX8	CAT-box	970	6	meristem expression
DchWOX8	SARE	975	11	salicylic acid responsiveness
DchWOX10	O2-site	856	9	zein metabolism regulation
DchWOX10	CGTCA-motif	116	5	MeJA-responsiveness
DchWOX10	CGTCA-motif	1023	5	MeJA-responsiveness
DchWOX10	GCN4_motif	294	7	endosperm expression
DchWOX10	TGA-element	61	6	auxin responsiveness
DchWOX10	TGA-element	1160	6	auxin responsiveness
DchWOX10	TATC-box	1552	7	gibberellin-responsive element
DchWOX10	CAT-box	1929	6	meristem expression
DchWOX10	TCT-motif	1371	6	light responsiveness
DchWOX10	TGACG-motif	116	5	MeJA-responsiveness
DchWOX10	TGACG-motif	1023	5	MeJA-responsiveness
DchWOX10	Box 4	845	6	light responsiveness
DchWOX10	Box 4	1287	6	light responsiveness
DchWOX10	Box 4	1305	6	light responsiveness
DchWOX10	Box 4	1406	6	light responsiveness
DchWOX10	Box 4	1485	6	light responsiveness
DchWOX10	TC-rich repeats	1367	9	defense and stress responsiveness
DchWOX4	TGACG-motif	1280	5	MeJA-responsiveness
DchWOX4	TGACG-motif	1983	5	MeJA-responsiveness
DchWOX4	CAT-box	1258	6	meristem expression
DchWOX4	CAT-box	1425	6	meristem expression
DchWOX4	ATCT-motif	238	9	light responsiveness
DchWOX4	Sp1	1940	6	light responsiveness
DchWOX4	TGA-element	1302	6	auxin responsiveness
DchWOX4	G-box	324	6	light responsiveness
DchWOX4	CGTCA-motif	1280	5	MeJA-responsiveness
DchWOX4	CGTCA-motif	1983	5	MeJA-responsiveness
DchWOX4	Box II	928	9	light responsiveness
DchWOX4	ARE	1691	6	anaerobic induction
DchWOX4	ARE	1828	6	anaerobic induction
DchWOX4	ARE	1908	6	anaerobic induction
DchWOX4	TCA-element	1732	9	salicylic acid responsiveness
DchWOX4	Box 4	370	6	light responsiveness
DchWOX4	Box 4	619	6	light responsiveness
DchWOX4	Box 4	1022	6	light responsiveness
DchWOX4	GT1-motif	388	7	light responsiveness
DchWOX4	AT1-motif	954	13	light responsiveness
DchWOX4	AT1-motif	1391	13	light responsiveness
DchWOX4	GATA-motif	1462	7	light responsiveness
DchWOX4	LTR	100	6	low-temperature responsiveness
DchWOX4	LTR	265	6	low-temperature responsiveness
DchWOX9	Box 4	1501	6	light responsiveness
DchWOX9	Box 4	1532	6	light responsiveness
DchWOX9	AT1-motif	1513	13	light responsiveness
DchWOX9	ABRE	680	5	abscisic acid responsiveness
DchWOX9	ABRE	969	9	abscisic acid responsiveness
DchWOX9	ABRE	971	6	abscisic acid responsiveness
DchWOX9	ABRE	972	5	abscisic acid responsiveness
DchWOX9	ABRE	1170	6	abscisic acid responsiveness
DchWOX9	ABRE	1171	5	abscisic acid responsiveness
DchWOX9	ABRE	1635	7	abscisic acid responsiveness
DchWOX9	G-Box	971	6	light responsiveness
DchWOX9	G-Box	1168	10	light responsiveness
DchWOX9	G-Box	1170	6	light responsiveness
DchWOX9	MBS	136	6	drought-inducibility
DchWOX9	TGACG-motif	154	5	MeJA-responsiveness
DchWOX9	TGACG-motif	338	5	MeJA-responsiveness
DchWOX9	TGACG-motif	678	5	MeJA-responsiveness
DchWOX9	CGTCA-motif	154	5	MeJA-responsiveness
DchWOX9	CGTCA-motif	338	5	MeJA-responsiveness
DchWOX9	CGTCA-motif	678	5	MeJA-responsiveness
DchWOX9	Box II	1169	9	light responsiveness
DchWOX9	ARE	724	6	anaerobic induction
DchWOX9	O2-site	676	9	zein metabolism regulation
DchWOX9	TCCC-motif	547	7	light responsiveness
DchWOX9	TGA-element	606	6	auxin responsiveness
DchWOX9	TGA-element	1672	6	auxin responsiveness
DchWOX9	G-box	679	6	light responsiveness
DchWOX9	G-box	798	6	light responsiveness
DchWOX9	G-box	968	13	light responsiveness
DchWOX9	G-box	970	9	light responsiveness
DchWOX9	G-box	971	6	light responsiveness
DchWOX9	G-box	1168	10	light responsiveness
DchWOX9	G-box	1170	6	light responsiveness
DhuWOX6	TCA-element	344	9	salicylic acid responsiveness
DhuWOX6	MRE	369	7	light responsiveness
DhuWOX6	ARE	403	6	anaerobic induction
DhuWOX6	ARE	1580	6	anaerobic induction
DhuWOX6	TC-rich repeats	339	9	defense and stress responsiveness
DhuWOX6	TC-rich repeats	1595	9	defense and stress responsiveness
DhuWOX6	GATA-motif	1321	7	light responsiveness
DhuWOX6	CGTCA-motif	188	5	MeJA-responsiveness
DhuWOX6	MBSI	516	11	flavonoid biosynthetic genes regulation
DhuWOX6	GCN4_motif	1544	7	endosperm expression
DhuWOX6	TGACG-motif	188	5	MeJA-responsiveness
DhuWOX6	GT1-motif	1912	6	light responsiveness
DhuWOX6	TCT-motif	1599	6	light responsiveness
DhuWOX6	Box 4	590	6	light responsiveness
DhuWOX6	Box 4	1234	6	light responsiveness
DhuWOX6	TGA-element	1606	6	auxin responsiveness
DhuWOX6	O2-site	1065	8	zein metabolism regulation
DhuWOX6	TCCC-motif	414	7	light responsiveness
DhuWOX5	O2-site	236	8	zein metabolism regulation
DhuWOX5	TGA-element	1308	6	auxin responsiveness
DhuWOX5	LTR	541	6	low-temperature responsiveness
DhuWOX5	Box 4	766	6	light responsiveness
DhuWOX5	TGACG-motif	1151	5	MeJA-responsiveness
DhuWOX5	TGACG-motif	1447	5	MeJA-responsiveness
DhuWOX5	GATA-motif	223	7	light responsiveness
DhuWOX5	CGTCA-motif	1151	5	MeJA-responsiveness
DhuWOX5	CGTCA-motif	1447	5	MeJA-responsiveness
DhuWOX5	P-box	852	7	gibberellin-responsive element
DhuWOX5	GA-motif	312	8	light responsiveness
DhuWOX5	TC-rich repeats	1779	9	defense and stress responsiveness
DhuWOX5	ARE	262	6	anaerobic induction
DhuWOX5	ARE	1108	6	anaerobic induction
DhuWOX5	TCA-element	36	9	salicylic acid responsiveness
DhuWOX5	CAT-box	612	6	meristem expression
DhuWOX5	MRE	1647	7	light responsiveness
DhuWOX5	SARE	617	11	salicylic acid responsiveness
DhuWOX8	AT1-motif	489	13	light responsiveness
DhuWOX8	TC-rich repeats	1849	9	defense and stress responsiveness
DhuWOX8	ARE	932	6	anaerobic induction
DhuWOX8	AE-box	639	8	light responsiveness
DhuWOX8	Box 4	543	6	light responsiveness
DhuWOX8	Box 4	1222	6	light responsiveness
DhuWOX8	Box 4	1504	6	light responsiveness
DhuWOX8	Box 4	1518	6	light responsiveness
DhuWOX8	GT1-motif	1718	7	light responsiveness
DhuWOX8	GT1-motif	1719	6	light responsiveness
DhuWOX8	ATCT-motif	65	9	light responsiveness
DhuWOX2	CAT-box	1162	6	meristem expression
DhuWOX2	CAT-box	1284	6	meristem expression
DhuWOX2	CAT-box	1353	6	meristem expression
DhuWOX2	AT1-motif	884	13	light responsiveness
DhuWOX2	AT1-motif	1319	13	light responsiveness
DhuWOX2	Box II	858	9	light responsiveness
DhuWOX2	G-Box	1944	10	light responsiveness
DhuWOX2	GA-motif	206	8	light responsiveness
DhuWOX2	CGTCA-motif	1303	5	MeJA-responsiveness
DhuWOX2	CGTCA-motif	1906	5	MeJA-responsiveness
DhuWOX2	I-box	477	10	light responsiveness
DhuWOX2	GATA-motif	1390	7	light responsiveness
DhuWOX2	MBS	1200	6	drought-inducibility
DhuWOX2	TGACG-motif	1303	5	MeJA-responsiveness
DhuWOX2	TGACG-motif	1906	5	MeJA-responsiveness
DhuWOX2	Sp1	1776	6	light responsiveness
DhuWOX2	Sp1	1863	6	light responsiveness
DhuWOX2	Box 4	276	6	light responsiveness
DhuWOX2	Box 4	719	6	light responsiveness
DhuWOX2	Box 4	905	6	light responsiveness
DhuWOX2	Box 4	952	6	light responsiveness
DhuWOX2	GT1-motif	123	6	light responsiveness
DhuWOX2	ATCT-motif	645	9	light responsiveness
DhuWOX2	O2-site	49	9	zein metabolism regulation
DhuWOX2	TCCC-motif	1958	7	light responsiveness
DhuWOX7	GATA-motif	664	7	light responsiveness
DhuWOX7	CGTCA-motif	1294	5	MeJA-responsiveness
DhuWOX7	TGACG-motif	1294	5	MeJA-responsiveness
DhuWOX7	MBSI	1623	11	flavonoid biosynthetic genes regulation
DhuWOX7	TCA-element	472	9	salicylic acid responsiveness
DhuWOX7	TCA-element	699	9	salicylic acid responsiveness
DhuWOX7	TCA-element	1451	9	salicylic acid responsiveness
DhuWOX7	MRE	1476	7	light responsiveness
DhuWOX7	TC-rich repeats	1446	9	defense and stress responsiveness
DhuWOX7	ARE	1510	6	anaerobic induction
DhuWOX7	TCCC-motif	1521	7	light responsiveness
DhuWOX7	Box 4	630	6	light responsiveness
DhuWOX7	Box 4	1697	6	light responsiveness
DhuWOX7	ATCT-motif	400	9	light responsiveness
DhuWOX4	MBS	168	6	drought-inducibility
DhuWOX4	WUN-motif	743	9	wound-responsive element
DhuWOX4	TGACG-motif	29	5	MeJA-responsiveness
DhuWOX4	TGACG-motif	1901	5	MeJA-responsiveness
DhuWOX4	GARE-motif	1767	7	gibberellin-responsive element
DhuWOX4	CGTCA-motif	29	5	MeJA-responsiveness
DhuWOX4	CGTCA-motif	1901	5	MeJA-responsiveness
DhuWOX4	ARE	38	6	anaerobic induction
DhuWOX4	ARE	357	6	anaerobic induction
DhuWOX4	AE-box	766	8	light responsiveness
DhuWOX4	CAT-box	1605	6	meristem expression
DhuWOX4	TCA-element	940	9	salicylic acid responsiveness
DhuWOX4	G-box	1530	6	light responsiveness
DhuWOX4	LAMP-element	1299	8	light responsiveness
DhuWOX4	Box 4	208	6	light responsiveness
DhuWOX4	Box 4	279	6	light responsiveness
DhuWOX4	Box 4	283	6	light responsiveness
DhuWOX4	Box 4	761	6	light responsiveness
DhuWOX4	Box 4	860	6	light responsiveness
DhuWOX4	Box 4	1012	6	light responsiveness
DhuWOX4	Box 4	1181	6	light responsiveness
DhuWOX4	Box 4	1211	6	light responsiveness
DhuWOX4	Box 4	1223	6	light responsiveness
DhuWOX4	Box 4	1408	6	light responsiveness
DhuWOX4	TCT-motif	365	6	light responsiveness
DhuWOX1	G-box	257	6	light responsiveness
DhuWOX1	Box 4	373	6	light responsiveness
DhuWOX1	Box 4	785	6	light responsiveness
DhuWOX1	Box 4	848	6	light responsiveness
DhuWOX1	Box 4	854	6	light responsiveness
DhuWOX1	Box 4	975	6	light responsiveness
DhuWOX1	Box 4	1452	6	light responsiveness
DhuWOX1	GT1-motif	193	6	light responsiveness
DhuWOX1	TCT-motif	100	6	light responsiveness
DhuWOX1	TCT-motif	1531	6	light responsiveness
DhuWOX1	TGA-element	52	6	auxin responsiveness
DhuWOX1	TGA-element	262	6	auxin responsiveness
DhuWOX1	LTR	1797	6	low-temperature responsiveness
DhuWOX1	CAT-box	1929	6	meristem expression
DhuWOX1	MRE	1508	7	light responsiveness
DhuWOX1	ABRE	257	8	abscisic acid responsiveness
DhuWOX1	ABRE	258	5	abscisic acid responsiveness
DhuWOX1	ARE	1167	6	anaerobic induction
DhuWOX9	O2-site	1557	9	zein metabolism regulation
DhuWOX9	LAMP-element	600	8	light responsiveness
DhuWOX9	Box 4	121	6	light responsiveness
DhuWOX9	Box 4	595	6	light responsiveness
DhuWOX9	TCT-motif	331	6	light responsiveness
DhuWOX9	TCT-motif	1124	6	light responsiveness
DhuWOX9	TCT-motif	1923	6	light responsiveness
DhuWOX9	ATCT-motif	1654	9	light responsiveness
DhuWOX9	MBS	1593	6	drought-inducibility
DhuWOX9	I-box	1528	9	light responsiveness
DhuWOX9	P-box	1763	7	gibberellin-responsive element
DhuWOX9	P-box	1900	7	gibberellin-responsive element
DhuWOX9	TC-rich repeats	1323	9	defense and stress responsiveness
DhuWOX9	ARE	620	6	anaerobic induction
DhuWOX9	ARE	1976	6	anaerobic induction
DhuWOX9	AE-box	654	8	light responsiveness
DhuWOX9	AE-box	1105	8	light responsiveness
DhuWOX3	CGTCA-motif	1176	5	MeJA-responsiveness
DhuWOX3	GATA-motif	32	9	light responsiveness
DhuWOX3	GATA-motif	1886	10	light responsiveness
DhuWOX3	MBS	602	6	drought-inducibility
DhuWOX3	MBS	1634	6	drought-inducibility
DhuWOX3	TGACG-motif	1176	5	MeJA-responsiveness
DhuWOX3	ABRE	1228	5	abscisic acid responsiveness
DhuWOX3	ARE	449	6	anaerobic induction
DhuWOX3	G-Box	1227	6	light responsiveness
DhuWOX3	TCT-motif	1343	6	light responsiveness
DhuWOX3	GT1-motif	772	6	light responsiveness
DhuWOX3	Box 4	783	6	light responsiveness
DhuWOX3	Box 4	860	6	light responsiveness
DhuWOX3	Box 4	941	6	light responsiveness
DhuWOX3	LTR	1542	6	low-temperature responsiveness
DnoWOX1	Box 4	706	6	light responsiveness
DnoWOX1	Box 4	739	6	light responsiveness
DnoWOX1	Box 4	813	6	light responsiveness
DnoWOX1	Box 4	1565	6	light responsiveness
DnoWOX1	ATCT-motif	1721	9	light responsiveness
DnoWOX1	TC-rich repeats	1373	9	defense and stress responsiveness
DnoWOX1	TCA-element	633	9	salicylic acid responsiveness
DnoWOX1	ARE	1371	6	anaerobic induction
DnoWOX1	circadian	617	9	circadian control
DnoWOX1	MBS	1066	6	drought-inducibility
DnoWOX1	GATA-motif	998	7	light responsiveness
DnoWOX1	GATA-motif	1093	7	light responsiveness
DnoWOX2	AT1-motif	807	13	light responsiveness
DnoWOX2	GT1-motif	266	7	light responsiveness
DnoWOX2	GT1-motif	832	7	light responsiveness
DnoWOX2	TCT-motif	1053	6	light responsiveness
DnoWOX2	TCT-motif	1181	6	light responsiveness
DnoWOX2	TCT-motif	1924	6	light responsiveness
DnoWOX2	MBS	1545	6	drought-inducibility
DnoWOX2	O2-site	477	9	zein metabolism regulation
DnoWOX2	O2-site	1509	9	zein metabolism regulation
DnoWOX2	ARE	1297	6	anaerobic induction
DnoWOX2	ARE	1977	6	anaerobic induction
DnoWOX2	TCA-element	981	9	salicylic acid responsiveness
DnoWOX2	TC-rich repeats	1177	10	defense and stress responsiveness
DnoWOX2	ATCT-motif	1606	9	light responsiveness
DnoWOX2	Box 4	219	6	light responsiveness
DnoWOX2	Box 4	283	6	light responsiveness
DnoWOX2	Box 4	506	6	light responsiveness
DnoWOX2	Box 4	685	6	light responsiveness
DnoWOX2	P-box	1764	7	gibberellin-responsive element
DnoWOX2	P-box	1901	7	gibberellin-responsive element
DnoWOX2	Sp1	1280	6	light responsiveness
DnoWOX2	AE-box	1035	8	light responsiveness
DnoWOX3	MBS	1478	6	drought-inducibility
DnoWOX3	MBS	1969	6	drought-inducibility
DnoWOX3	TCT-motif	454	6	light responsiveness
DnoWOX3	circadian	421	9	circadian control
DnoWOX3	ARE	519	6	anaerobic induction
DnoWOX3	ARE	672	6	anaerobic induction
DnoWOX3	ARE	1784	6	anaerobic induction
DnoWOX3	G-box	171	6	light responsiveness
DnoWOX3	MRE	1062	7	light responsiveness
DnoWOX3	AT1-motif	1160	13	light responsiveness
DnoWOX3	CGTCA-motif	1858	5	MeJA-responsiveness
DnoWOX3	GT1-motif	878	6	light responsiveness
DnoWOX3	GT1-motif	1464	7	light responsiveness
DnoWOX3	Box 4	860	6	light responsiveness
DnoWOX3	Box 4	1228	6	light responsiveness
DnoWOX3	Box 4	1357	6	light responsiveness
DnoWOX3	Sp1	1728	6	light responsiveness
DnoWOX3	Sp1	1815	6	light responsiveness
DnoWOX3	TGACG-motif	1858	5	MeJA-responsiveness
DnoWOX3	CAT-box	1425	6	meristem expression
DnoWOX3	CAT-box	1445	6	meristem expression
DnoWOX3	ABRE	1441	9	abscisic acid responsiveness
DnoWOX3	Box II	1134	9	light responsiveness
DnoWOX3	TCCC-motif	1910	7	light responsiveness
DnoWOX4	MRE	1476	7	light responsiveness
DnoWOX4	GATA-motif	681	7	light responsiveness
DnoWOX4	ARE	1510	6	anaerobic induction
DnoWOX4	MBSI	1333	10.5	flavonoid biosynthetic genes regulation
DnoWOX4	MBSI	1623	11	flavonoid biosynthetic genes regulation
DnoWOX4	circadian	74	9	circadian control
DnoWOX4	TCCC-motif	1521	7	light responsiveness
DnoWOX4	ATCT-motif	416	9	light responsiveness
DnoWOX4	TCA-element	716	9	salicylic acid responsiveness
DnoWOX4	TCA-element	1451	9	salicylic acid responsiveness
DnoWOX4	TC-rich repeats	1446	9	defense and stress responsiveness
DnoWOX4	Box 4	169	6	light responsiveness
DnoWOX4	Box 4	647	6	light responsiveness
DnoWOX4	Box 4	1697	6	light responsiveness
DnoWOX5	TCCC-motif	1147	7	light responsiveness
DnoWOX5	AE-box	658	8	light responsiveness
DnoWOX5	LAMP-element	664	8	light responsiveness
DnoWOX5	Box 4	528	6	light responsiveness
DnoWOX5	Box 4	1240	6	light responsiveness
DnoWOX5	Box 4	1308	6	light responsiveness
DnoWOX5	Box 4	1521	6	light responsiveness
DnoWOX5	Box 4	1535	6	light responsiveness
DnoWOX5	GT1-motif	1735	7	light responsiveness
DnoWOX5	GT1-motif	1736	6	light responsiveness
DnoWOX5	ARE	950	6	anaerobic induction
DnoWOX5	TCT-motif	1142	6	light responsiveness
DnoWOX5	GA-motif	320	8	light responsiveness
DnoWOX6	Sp1	853	6	light responsiveness
DnoWOX6	Sp1	857	6	light responsiveness
DnoWOX6	LTR	704	6	low-temperature responsiveness
DnoWOX6	TGACG-motif	505	5	MeJA-responsiveness
DnoWOX6	TGACG-motif	770	5	MeJA-responsiveness
DnoWOX6	TGACG-motif	1687	5	MeJA-responsiveness
DnoWOX6	TGACG-motif	1920	5	MeJA-responsiveness
DnoWOX6	Box 4	258	6	light responsiveness
DnoWOX6	Box 4	609	6	light responsiveness
DnoWOX6	Box 4	1082	6	light responsiveness
DnoWOX6	Box 4	1098	6	light responsiveness
DnoWOX6	AE-box	381	8	light responsiveness
DnoWOX6	TC-rich repeats	1643	9	defense and stress responsiveness
DnoWOX6	TCA-element	1028	9	salicylic acid responsiveness
DnoWOX6	TCA-element	1109	9	salicylic acid responsiveness
DnoWOX6	TCA-element	1973	9	salicylic acid responsiveness
DnoWOX6	WUN-motif	232	9	wound-responsive element
DnoWOX6	MBS	431	6	drought-inducibility
DnoWOX6	O2-site	141	8	zein metabolism regulation
DnoWOX6	O2-site	1806	9	zein metabolism regulation
DnoWOX6	GA-motif	82	8	light responsiveness
DnoWOX6	ARE	750	6	anaerobic induction
DnoWOX6	ARE	1035	6	anaerobic induction
DnoWOX6	ARE	1164	6	anaerobic induction
DnoWOX6	ARE	1579	6	anaerobic induction
DnoWOX6	ARE	1663	6	anaerobic induction
DnoWOX6	G-box	955	6	light responsiveness
DnoWOX6	MRE	165	7	light responsiveness
DnoWOX6	GARE-motif	1076	7	gibberellin-responsive element
DnoWOX6	I-box	1815	8	light responsiveness
DnoWOX6	CGTCA-motif	505	5	MeJA-responsiveness
DnoWOX6	CGTCA-motif	770	5	MeJA-responsiveness
DnoWOX6	CGTCA-motif	1687	5	MeJA-responsiveness
DnoWOX6	CGTCA-motif	1920	5	MeJA-responsiveness
DnoWOX7	GATA-motif	1886	10	light responsiveness
DnoWOX7	GT1-motif	768	6	light responsiveness
DnoWOX7	CGTCA-motif	1163	5	MeJA-responsiveness
DnoWOX7	CGTCA-motif	1626	5	MeJA-responsiveness
DnoWOX7	MBS	598	6	drought-inducibility
DnoWOX7	MBS	1631	6	drought-inducibility
DnoWOX7	TCT-motif	1333	6	light responsiveness
DnoWOX7	ARE	427	6	anaerobic induction
DnoWOX7	ARE	869	6	anaerobic induction
DnoWOX7	TC-rich repeats	871	9	defense and stress responsiveness
DnoWOX7	LTR	1540	6	low-temperature responsiveness
DnoWOX7	TGACG-motif	1163	5	MeJA-responsiveness
DnoWOX7	TGACG-motif	1626	5	MeJA-responsiveness
DnoWOX7	G-Box	1218	6	light responsiveness
DnoWOX7	Box 4	777	6	light responsiveness
DnoWOX7	Box 4	854	6	light responsiveness
DnoWOX7	ABRE	1219	5	abscisic acid responsiveness
DnoWOX8	TCA-element	1008	9	salicylic acid responsiveness
DnoWOX8	TGACG-motif	1576	5	MeJA-responsiveness
DnoWOX8	G-Box	1351	6	light responsiveness
DnoWOX8	ABRE	1351	5	abscisic acid responsiveness
DnoWOX8	MRE	839	7	light responsiveness
DnoWOX8	G-box	1156	6	light responsiveness
DnoWOX8	G-box	1196	6	light responsiveness
DnoWOX8	CGTCA-motif	1576	5	MeJA-responsiveness
DnoWOX8	I-box	340	10	light responsiveness
DnoWOX8	TGA-element	1842	6	auxin responsiveness
DnoWOX8	MBS	1520	6	drought-inducibility
DnoWOX8	circadian	1219	9	circadian control
DnoWOX8	TATC-box	1887	7	gibberellin-responsive element
DnoWOX8	ARE	833	6	anaerobic induction
DnoWOX8	ARE	1707	6	anaerobic induction
DnoWOX8	ARE	1825	6	anaerobic induction
DnoWOX9	TC-rich repeats	692	9	defense and stress responsiveness
DnoWOX9	AE-box	232	8	light responsiveness
DnoWOX9	ABRE	885	5	abscisic acid responsiveness
DnoWOX9	G-Box	884	6	light responsiveness
DnoWOX9	P-box	866	7	gibberellin-responsive element
DnoWOX9	P-box	1202	7	gibberellin-responsive element
DnoWOX9	Box 4	521	6	light responsiveness
DnoWOX9	Box 4	920	6	light responsiveness
DnoWOX9	Box 4	1665	6	light responsiveness
DnoWOX9	Box 4	1717	6	light responsiveness
DnoWOX9	TGA-element	1366	6	auxin responsiveness
DnoWOX9	GATA-motif	463	7	light responsiveness
DnoWOX9	MRE	174	7	light responsiveness
DnoWOX9	AT1-motif	304	13	light responsiveness
DnoWOX9	MBSI	564	10.5	flavonoid biosynthetic genes regulation
DnoWOX9	TCT-motif	692	6	light responsiveness
DnoWOX9	TCT-motif	970	6	light responsiveness
DnoWOX10	TCA-element	942	9	salicylic acid responsiveness
DnoWOX10	LTR	602	6	low-temperature responsiveness
DnoWOX10	TGACG-motif	31	5	MeJA-responsiveness
DnoWOX10	TGACG-motif	1905	5	MeJA-responsiveness
DnoWOX10	Box 4	286	6	light responsiveness
DnoWOX10	Box 4	763	6	light responsiveness
DnoWOX10	Box 4	862	6	light responsiveness
DnoWOX10	Box 4	1014	6	light responsiveness
DnoWOX10	Box 4	1182	6	light responsiveness
DnoWOX10	Box 4	1212	6	light responsiveness
DnoWOX10	Box 4	1224	6	light responsiveness
DnoWOX10	Box 4	1409	6	light responsiveness
DnoWOX10	AE-box	768	8	light responsiveness
DnoWOX10	CAT-box	208	6	meristem expression
DnoWOX10	CAT-box	353	6	meristem expression
DnoWOX10	CAT-box	1606	6	meristem expression
DnoWOX10	G-box	1531	6	light responsiveness
DnoWOX10	CGTCA-motif	31	5	MeJA-responsiveness
DnoWOX10	CGTCA-motif	1905	5	MeJA-responsiveness
DnoWOX10	TATC-box	434	7	gibberellin-responsive element
DnoWOX10	WUN-motif	745	9	wound-responsive element
DnoWOX10	MBS	170	6	drought-inducibility
DnoWOX10	TCT-motif	368	6	light responsiveness
DnoWOX10	ARE	40	6	anaerobic induction
DnoWOX10	ARE	360	6	anaerobic induction
DnoWOX11	Box 4	1335	6	light responsiveness
DnoWOX11	LTR	1795	6	low-temperature responsiveness
DnoWOX11	ABRE	1202	8	abscisic acid responsiveness
DnoWOX11	ABRE	1203	5	abscisic acid responsiveness
DnoWOX11	CAT-box	1929	6	meristem expression
DnoWOX11	TCA-element	490	9	salicylic acid responsiveness
DnoWOX11	TCT-motif	1419	6	light responsiveness
DnoWOX11	SARE	1039	11	salicylic acid responsiveness
DnoWOX11	TATC-box	1552	7	gibberellin-responsive element
DnoWOX11	ARE	227	6	anaerobic induction
DnoWOX11	ARE	833	6	anaerobic induction
DnoWOX11	MRE	160	7	light responsiveness
DnoWOX11	MRE	1396	7	light responsiveness
DnoWOX11	GATA-motif	843	9	light responsiveness
DnoWOX11	G-box	1202	6	light responsiveness
DnoWOX11	GT1-motif	127	9	light responsiveness
DnoWOX11	TGA-element	1207	6	auxin responsiveness

## Sheet: Table S4
Table S4. The FPKM values of the WOX genes in the flowers of D. chrysotoxum
Gene Name	S1 Pe	S1 Se	S1 Gy	S1 Ov	S1 Lip	S2 Pe	S2 Se	S2 Gy	S2 Ov	S2 Lip	S3 Pe	S3 Se	S3 Gy	S3 Ov	S3 Lip
DchWOX1	0	0	0.25	0	0	0	0	0.37	0.82	0	0.605	0.075	0	0.09	0
DchWOX2	0.54	2.765	1.19	0	30.635	0.26	0.27	0.21	0	0.07	0	0.775	0.4	0.24	0.575
DchWOX3	1.14	5.65	2.27	0.14	27.25	0.165	0.78	0.94	1.09	0.55	1.02	0.225	0.7	0.56	0.265
DchWOX4	0	0.025	0	0	0	0.11	0	0.11	0	0	0.055	0.115	0	0.12	0
DchWOX5	0	0.18	0.39	33.43	0.1	1.38	0	3.99	4.12	4.125	3.355	4.515	2.92	3.61	3.98
DchWOX6	88.995	88.46	60.87	48.67	56.575	51.78	128.535	14.54	8.23	10.235	11.02	12.235	7.8	9.78	11.1
DchWOX7	0.485	0.14	0.07	3.89	0.49	0.2	0	0.31	0	0.595	0.255	0.5	0	0.18	0.565
DchWOX8	0	0.025	0	0	0	0	0	0	0	0	0	0	0	0	0
DchWOX9	0	0.03	0.27	0.13	0	0	0	0	0	0.16	0	0	0	0	0
DchWOX10	5.11	3.62	55.06	11.6	3.965	1.52	2.875	1.51	1.35	1.115	1.975	1.62	1.15	1.75	1.255

## Sheet: Table S5
Table S5. qRT-PCR primers
Gene name	Gene ID		Primers(5' to 3')
DchWOX3	Maker31590	F	GCCGCACAATCCTCAGTTT
		R	AGCAGGTCTCCAGCTTTCG
DchWOX5	Maker111135	F	AACAACGCCATCTAAAGTC
		R	TGTCGGAATAGTAATCTGCT
DchWOX10	Maker86306	F	CGGATTTATGAGGAGGAGA
		R	AATAGTGGCGTAGATGGAG
DchActin	Maker75111	F	TGGTCGTGACTTGACTGAT
		R	TCCAACTCTTGCTCGTAAT
